# Supplementary material for: Zinc Favors Triple-Negative Breast Cancer’s Microenvironment Modulation and Cell Plasticity
Source: Int J Mol Sci. 2021 Aug 25;22(17):9188. doi: 10.3390/ijms22179188 (PMC8431059; doi:10.3390/ijms22179188)
Supplement: Supplementary file 1 [file ijms-22-09188-s001.zip]

Archive with 1 entries (1 files):
- ijms-1318707-supplementary.pdf
